# Supplementary material for: Organic Acid Production by Basfia succiniciproducens from Agro-Industrial By-Products
Source: BioTech (Basel). 2025 Sep 1;14(3):68. doi: 10.3390/biotech14030068 (PMC12452410; doi:10.3390/biotech14030068)
Supplement: Supplementary file 1 [file biotech-14-00068-s001.zip]

Archive with 1 entries (1 files):
- biotech-3796306-supplementary.pdf
